# Supplementary material for: A DNA Prime-Inactivated Boost Regimen Enhances Immunogenicity Against Pigeon Newcastle Disease: A Comparative Study and Analysis of Synergistic Effects
Source: Vet Sci. 2026 Mar 9;13(3):251. doi: 10.3390/vetsci13030251 (PMC13029869; doi:10.3390/vetsci13030251)
Supplement: Supplementary file 1 [file vetsci-13-00251-s001.zip]

Archive with 24 entries (18 files):
- Figure S1/
- Figure S1/Figure S1.jpg
- Figure S2/
- Figure S2/Figure S2A.jpg
- Figure S2/Figure S2B.jpg
- Figure S3/
- Figure S3/2026-1-15 sequence result/
- Figure S3/2026-1-15 sequence result/27_CMV-F_TSS20250228-027-06056-01_E09.ab1
- Figure S3/2026-1-15 sequence result/491_IL18-F1_TSS20240924-027-06742_B02.ab1
- Figure S3/2026-1-15 sequence result/491_WPRE-R_TSS20240924-027-06742_F02.ab1
- Figure S3/Figure S3A.jpg
- Figure S3/Figure S3B.jpg
- Figure S3/Figure S3C.jpg
- Figure S3/Sequence compare/
- Figure S3/Sequence compare/plasmid Design sequence.txt
- Figure S3/Sequence compare/Seguence 1.txt
- Figure S3/Sequence compare/Sequence 2.txt
- Figure S4/
- Figure S4/Figure S4A.tif
- Figure S4/Figure S4B.tif
- Figure S4/Figure S4C.tif
- Figure S4/Figure S4D.tif
- Supplementary Figure.pdf
- Supplementary Table S1.xlsx
