# Supplementary material for: A DNA Prime-Inactivated Boost Regimen Enhances Immunogenicity Against Pigeon Newcastle Disease: A Comparative Study and Analysis of Synergistic Effects
Source: Vet Sci. 2026 Mar 9;13(3):251. doi: 10.3390/vetsci13030251 (PMC13029869; doi:10.3390/vetsci13030251)
Supplement: Supplementary file 1 [file vetsci-13-00251-s001.zip › Figure S3/Sequence compare/Sequence 2.txt]

CCAAAATTCGTACAGTCATAATGAAAGGCACAACCTACTCGAGGGTGGAGGCGGATCAGGAGGCGGTGGATCTATGGACTCCAAACCCCACACCAGGATCCCGGCACCTCCGACGCTGATCACTCGAATCACTCTGGTACTGAGCTGCATCTGCTCGACGAGCTCTCTTGATGGCAGGCCACTTGCAGCTGCGGGGATTGTGGTAACAGGAGATAAAGCAATCAATATATACACCTCATCTCAGACAGGGTCAATCATAGTCAAGTTGCTCCCGAATATGCCCAAGGACAAAGAGGCATGTGCGAAAGCCCCACTAGAGGCATACAACAGAACACTGACCACTTTACTCACCCCCCTCGGTGATTCCATCCGCAGGATACAAGGATCTGTGTCCACATCAGGAGGAAGGAGGCAGAAGCGCTTCATAGGTGCCATTATAGGCAGTGTAGCTCTGGGGATTGCGACATCGGCACAGATAACAGCAGCTGCGGCCCTAATACAAGCTAACCAGAATGCCGCCAACATCCTCCGGCTTAAGGAGAGCATCGCTGCGACCAATGAAGCTGTGCATGAGGTCACCGACGGATTATCACAACTAGCAGTGGCAATTGGGAAGATGCAACAGTTTGTAAACGACCAATTTAATAATACAGCGCGGGAATGGGACTGTATAAAAATTTCACAACGAGTCGGTATAGAACTCAACTTATACCTAACTGAACTGACTACAGTGTTCGGGCCACAAATCACTTCCCCTGCCCTAACTCAGCTGACCATCCAAGCGCTTTATAATTTAGCTGGCGGTAACATGGATTACCTATTGACTAAATTAGGTATAGGGAACAATCATCTCAGCTCATTAATAGGCAGTGGCTTGATCACAGGCAACCCTATACTGTATGACTCACAGACTCAACTCTTGGGCATCCAGGTAAATTTACCCTCAGTCGGGAACCTTAATAATATGCGTGCCACCTACCTGGAAACTTATCTGGAAGCCAACCAAAGGTTTGCTCAGCCTTGCCCCA
