# Supplementary material for: A DNA Prime-Inactivated Boost Regimen Enhances Immunogenicity Against Pigeon Newcastle Disease: A Comparative Study and Analysis of Synergistic Effects
Source: Vet Sci. 2026 Mar 9;13(3):251. doi: 10.3390/vetsci13030251 (PMC13029869; doi:10.3390/vetsci13030251)
Supplement: Supplementary file 1 [file vetsci-13-00251-s001.zip › Supplementary Table S1.xlsx]

## Sheet: 293T-IL-18
Sample Name	Target Name	Cт	avg			Target Name	Cт	avg	ΔCT	2-⊿ct	Avg	2-⊿⊿ct	Log2(fold)	AVG	SD	RSD
GAPDH	293T	22.231	22.2695	0.585139	2.62754	IL-18	23.216	23.2191	0.946552	0.518871	0.51832	1.00106	0	0	0
GAPDH	293T	21.7842	22.2695			IL-18	23.1321	23.2191	0.862652	0.549941		1.06101	0
GAPDH	293T	21.9599	22.2695			IL-18	23.3214	23.2191	1.05191	0.482331		0.930565	0
GAPDH	293T	23.1028	22.2695			IL-18	23.207	23.2191	0.937495	0.522139		1.00737	0
GAPDH	293T-NF	25.4106	23.8224	2.34395	9.83923	IL-18	23.2388	23.1744	-0.583684	1.49867	1.56953	2.8914	1.53024	1.59765	0.198606	12.4311	3.0265
GAPDH	293T-NF	t20.640170269912	23.8224			IL-18	23.079	23.1744	-0.743458	1.67418		3.23002	1.60611
GAPDH	293T-NF	24.9263	23.8224			IL-18	23.2712	23.1744	-0.551214	1.46532		2.82705	1.60312
GAPDH	293T-NF	21.1304	23.8224			IL-18	23.1088	23.1744	-0.713643	1.63994		3.16395	1.65114

## Sheet: CHO-IL-18
Sample Name	Target Name	Cт	avg			Target Name	Cт	avg	ΔCT	2-⊿ct	Avg	2-⊿⊿ct	Log2(fold)	AVG	SD
GAPDH	CHO	21.2967	21.7279	0.370126	1.70345	IL-18	23.4152	23.2084	1.68728	0.310511	0.360226	0.861989	0	0	0
GAPDH	CHO	21.7959	21.7279			IL-18	23.2612	23.2084	1.5333	0.345487		0.959083	0
GAPDH	CHO	22.1874	21.7279			IL-18	23.1358	23.2084	1.40788	0.376866		1.04619	0
GAPDH	CHO	21.6318	21.7279			IL-18	23.0212	23.2084	1.29321	0.408041		1.13274	0
GAPDH	CHO-NF	22.0574	22.7904	1.9545	8.57596	IL-18	23.0733	23.1814	0.282926	0.821922	0.764017	2.28168	1.40436	1.08943	0.149089	13.6851	2.12789
GAPDH	CHO-NF	24.3858	22.7904			IL-18	23.264	23.1814	0.473626	0.720152		1.99917	1.05967
GAPDH	CHO-NF	24.36	22.7904			IL-18	23.1169	23.1814	0.326487	0.797476		2.21382	1.08139
GAPDH	CHO-NF	20.3585	22.7904			IL-18	23.2713	23.1814	0.480929	0.716516		1.98907	0.812286

## Sheet: 293T-F
Sample Name	Target Name	Cт	avg			Target Name	Cт	avg	ΔCT		Avg	2-⊿⊿ct	Log2(fold)	AVG	SD	RSD
GAPDH	293T	22.231	22.2695	0.585139	2.62754	F	40	40	17.7305	4.59806e-06	4.59806e-06	1	0	0	0
GAPDH	293T	21.7842	22.2695			F	40	40	17.7305	4.59806e-06		1	0
GAPDH	293T	21.9599	22.2695			F	40	40	17.7305	4.59806e-06		1	0
GAPDH	293T	23.1028	22.2695			F	40	40	17.7305	4.59806e-06		1	0
GAPDH	293T-NF	25.4106	23.0269	2.48886	10.8085	F	28.2705	32.1359	5.24358	0.0263952	0.00935765	5740.51	12.487	8.62148	3.9262	45.5397	393.845
GAPDH	293T-NF	20.6402	23.0269			F	33.8232	32.1359	10.7963	0.000562322		122.295	6.93423
GAPDH	293T-NF	24.9263	23.0269			F	29.6137	32.1359	6.5868	0.0104034		2262.57	11.1437
GAPDH	293T-NF	21.1304	23.0269			F	36.8364	32.1359	13.8095	6.9649e-05		15.1475	3.921

## Sheet: CHO-F
Sample Name	Target Name	Cт	avg			Target Name	Cт	avg	ΔCT	2-⊿ct	Avg	2-⊿⊿ct	Log2(fold)	AVG	SD	RSD
GAPDH	CHO	21.2967	21.7279	0.370126	1.70345	F	37.5757	38.62	15.8478	1.6957e-05	1.257e-05	1.34901	0	0	0
GAPDH	CHO	21.7959	21.7279			F	40	38.62	18.2721	3.15911e-06		0.251322	0
GAPDH	CHO	22.1874	21.7279			F	40	38.62	18.2721	3.15911e-06		0.251322	0
GAPDH	CHO	21.6318	21.7279			F	36.9044	38.62	15.1764	2.70047e-05		2.14835	0
GAPDH	CHO-NF	22.0574	22.7904	1.9545	8.57596	F	30.7052	31.516	7.91478	0.00414394	0.00376379	329.67	7.93298	8.16646	0.858596	10.5137	287.309
GAPDH	CHO-NF	24.3858	22.7904			F	31.815	31.516	9.02456	0.00192015		152.757	9.24749
GAPDH	CHO-NF	24.36	22.7904			F	33.8807	31.516	11.0903	0.000458661		36.4886	7.18177
GAPDH	CHO-NF	20.3585	22.7904			F	29.6632	31.516	6.87283	0.00853241		678.794	8.3036

## Sheet: SUM
				F					IL-18
			2-⊿ct		Control	transfected			Control	transfected
				HEK-293T	17.7305	5.24358		HEK-293T	0.946552	-0.583684	1.53024
					17.7305	10.7963			0.862652	-0.743458	1.60611
					17.7305	6.5868			1.05191	-0.551214	1.60312
					17.7305	13.8095			0.937495	-0.713643	1.65114
					15.8478	7.91478			1.68728	0.282926	1.40436
				CHO-K1	18.2721	9.02456		CHO-K1	1.5333	0.473626	1.05967
					18.2721	11.0903			1.40788	0.326487	1.08139
					15.1764	6.87283			1.29321	0.480929	0.812286
